# Supplementary material for: The conserved HIV-1 spacer peptide 2 triggers matrix lattice maturation
Source: Nature. 2025 Feb 26;640(8057):258–64. doi: 10.1038/s41586-025-08624-9 (PMC11964938; doi:10.1038/s41586-025-08624-9)
Supplement: Supplementary file 3 — Custom code. Mathematica code to generate T1/2 for each sample in virus fusion assays. [file 41586_2025_8624_MOESM3_ESM.txt]

(*Written by Dr. Alexander Lee. Edited by Elizabeth Nand.*)
(*This code reads in a .csv file in the format: Column A = times \
starting with row 1, and subsequent columns = individual wells with \
their readings for each time. It then fits a curve to the data and \
calculates a Subscript[T, 1/2] time from that fitted curve. Finally \
it writes out a .csv file with the Subscript[T, 1/2] times listed \
vertically in Column A. Define "path" variable as path to input file \
and "exportPath" variable as path to folder and title of final \
document. *)

ClearAll["Global`*"] (* this will completely clear all data and saved \
variable definitions in the program. it should be used every time the \
program is opened or to refresh the system in states of uncertainty *)

(*Change "path" to correct path to file*)
(* Assign the path to the file containing the percent fusion data in \
.csv format to the variable "path"*)
path =  "";

(*Find the number of columns in the data file*)
(* The number of columns is equal to the number of samples plus 1 for \
time column *)
(* Import the file identified in "path"*)
data = Import[path]
(* "numColumns" is the number of data columns including the first \
column with times in the data file found by counting the number of \
elements in the first row of the file *)
numColumns = Length[data[[1]]]

(* Import the data from column 1 (column A) and assign it to the \
variable "time"*)
time = Import[path, "Data"][[All, 1]];

(*Assign variables to use below*)
(* Establish a list to hold T1/2 times for each sample after analysis \
*)
(* Minus 1 so doesn't include time column *)
t0 = Range[numColumns];
(* Establish a list to hold fitted parameters for each sample after \
analysis *)
(* Minus 1 so doesn't include time column *)
fittedParameters = Range[numColumns];

(*Set up a for loop to iterate through the columns of data. Each \
column of data is the complete time series for 1 well on the plate.*)
(* Iteration starts with column 2 because column 1 is times *)
For[i = 2, i <= numColumns, i++,
 y = Import[path, "Data"][[All, i]];
 (* This corrects any spikes in the data at 2 minutes due to \
luciferase sensitivity to changing temperatures to get an accurate \
fit *)
 If[y[[2]] > y[[3]],
  y[[2]] = y[[1]];
  ];
 (* Create a list of coordinates for fitting in the next step *)
 coordinates = Transpose[{time, y}];
 
 Feature = 
  NonlinearModelFit[coordinates, 
   A*(1 + Tanh[a*x + b]), {{A, 50}, {a, 1}, {b, -15}}, x, 
   MaxIterations -> 500];
 (* Identifies fitted variables A, a, and b and assigns them names *)
 AFitted = Part[Feature["ParameterTableEntries"][[All, 1]], 1];
 aFitted = Part[Feature["ParameterTableEntries"][[All, 1]], 2];
 bFitted = Part[Feature["ParameterTableEntries"][[All, 1]], 3];
 
 (* Print the graphs with original data points and fitted curve in \
Mathematica *)
 Show[ListPlot[coordinates, PlotRange -> {0, 150}], 
   Plot[AFitted*(1 + Tanh[aFitted*x + bFitted]), {x, 0, 48}, 
    PlotRange -> Full, PlotStyle -> {Black}]] // Print;
 (* Add T1/2, calculated as -bFitted over aFitted, to t0 list *)
 t0[[i]] = -bFitted/aFitted;
 (* Add each fitted parameter to fittedParameters list *)
 fittedParameters[[i]] = {AFitted, aFitted, bFitted};
 ]

(* Adds labels to the first position in the t0 and fittedParameters \
lists *)
t0[[1]] = "T1/2 Time"
fittedParameters[[1]] = "Fitted Parameters A, a, & b"

(*Change "exportPath" to desired location and file name of T1/2 data*)
exportPath = ""
(* Export T1/2 data to file in specified location above *)
Export[exportPath, t0, "Data"];
